# Supplementary material for: A new species of Metacyclops Kiefer, 1927 (Copepoda, Cyclopidae, Cyclopinae) from the Chihuahuan desert, northern Mexico
Source: Zookeys. 2013 Apr 11;(287):1–18. doi: 10.3897/zookeys.287.4358 (PMC3677353; doi:10.3897/zookeys.287.4358)
Supplement: XML Treatment for Metacyclops deserticus [file zookeys.287.4358-treatment1.xml]

<!DOCTYPE tp:taxon-treatment
  PUBLIC "-//TaxonX//DTD Taxonomic Treatment Publishing DTD v0 20100105//EN" "tax-treatment-NSO.dtd">
<tp:taxon-treatment xmlns:tp="http://www.plazi.org/taxpub"><tp:treatment-meta><mixed-citation publication-type="journal"><person-group><name><surname>Mercado-Salas</surname><given-names>Nancy F.</given-names></name><name><surname>Suárez-Morales</surname><given-names>Eduardo</given-names></name><name><surname>Maeda-Martínez</surname><given-names>Alejandro M.</given-names></name><name><surname>Silva-Briano</surname><given-names>Marcelo</given-names></name></person-group><article-title>A new species of 
                    <italic>Metacyclops</italic> Kiefer, 1927 (Copepoda, Cyclopidae, Cyclopinae) from the Chihuahuan desert, northern Mexico</article-title><source>Zookeys</source><day>11</day><month>4</month><year>2013</year><volume>2013</volume><issue>287</issue><fpage>1</fpage><lpage>18</lpage><pub-id pub-id-type="doi">10.3897/zookeys.287.4358</pub-id></mixed-citation></tp:treatment-meta><tp:nomenclature><tp:taxon-name>
                            <tp:taxon-name-part taxon-name-part-type="genus">Metacyclops</tp:taxon-name-part>
                            <tp:taxon-name-part taxon-name-part-type="species">deserticus</tp:taxon-name-part>
                        <object-id xmlns:xlink="http://www.w3.org/1999/xlink" xlink:type="simple">urn:lsid:zoobank.org:act:440E0C58-17CB-4A7F-A841-DC46403F02AB</object-id>
								<object-id xmlns:xlink="http://www.w3.org/1999/xlink" xlink:type="simple">http://species-id.net/wiki/Metacyclops_deserticus</object-id>
								</tp:taxon-name><tp:taxon-authority>Mercado-Salas &amp; Suárez-Morales</tp:taxon-authority><tp:taxon-status xmlns:xlink="http://www.w3.org/1999/xlink" xlink:type="simple">sp. n.</tp:taxon-status><xref ref-type="fig" rid="F1">Figures 1</xref><xref ref-type="fig" rid="F5">5</xref></tp:nomenclature><tp:treatment-sec sec-type="Material examined"><title>Material examined.</title><p>Holotype. Adult ♀, specimen dissected, mounted in glycerin sealed with Entellan (ECO-CH-Z-08585). Allotype. Adult ♂, dissected and mounted in glycerin and sealed with Entellan (ECO-CH-Z-08586). Paratypes.15 adult ♀♀ specimens, undissected, ethanol-preserved, vial (ECO-CH-Z-08587). Original plankton samples containing several additional specimens, and the SEM-processed specimens are deposited in the collection of M. Silva-Briano, Laboratorio de Ecología of the Universidad Autónoma de Aguascalientes, Mexico. Samples from the type locality were collected by Alejandro Maeda-Martínez in October 10, 1981.</p></tp:treatment-sec><tp:treatment-sec sec-type="Type locality"><title>Type locality.</title><p>Ephemeral pond at El Refugio bridge, Cerro Bola, Km 70, east of Torreón city, federal highway 40, Coahuila (<named-content xmlns:xlink="http://www.w3.org/1999/xlink" content-type="dwc:verbatimCoordinates" xlink:type="simple">25°35'02"N, 102°45'02"W</named-content>).This pond is located in a desertic plain in the southwest margin of the ancient Laguna de Mayrán, a system which is part of the endorheic drainage of the Nazas and Parras rivers. The altitude of the type locality is about 1,100 meters above sea level and the average annual precipitation in the area is 200 mm. At the moment of sampling the surface area of the pond was about 55 meters long and 25 meters wide, the water had an average depth of 50 cm and 80 cm at its deepest point.</p></tp:treatment-sec><tp:treatment-sec sec-type="Etymology"><title>Etymology.</title><p>The specific epithet makes reference to the arid habitat from which this species was collected. It was used to emphasize that it is the first American record from arid conditions.</p></tp:treatment-sec><tp:treatment-sec sec-type="Description"><title>Descriptions.</title><p><italic>Female</italic>: Habitus as in <xref ref-type="fig" rid="F1">Fig. 1A</xref> (dorsal view) and <xref ref-type="fig" rid="F4">Fig. 4A</xref> (lateral view).Length of holotype 0.87 mm from anterior end of cephalothorax to posterior margin of caudal rami (range=0.72–0.87 mm; mean=0.80 mm; n=9). Body robust, cephalothorax relatively long, slightly expanded laterally at midlength of cephalosome in dorsal view; lateral margins of pedigers 3 and 4 straight, produced posteriorly. <!--PageBreak--><!--PageBreak-->Cephalothorax length= 0.55 mm, representing 63% of total body length. Dorsal surface smooth, antennules not reaching distal margin of first pediger. Urosome (excluding caudal ramus) (<xref ref-type="fig" rid="F1">Fig. 1B</xref>) representing 37% of body. Posterior margins of genital double-somite, free urosomites, and anal somite smooth both dorsally and ventrally. Relative length of each urosomite (proximal to distal) as: 65.4: 10.3: 10.3: 14.1=100. Genital double-somite (<xref ref-type="fig" rid="F5">Fig. 5E</xref>) representing 17% of body length (excluding caudal rami), somite about 1.1 times longer than broad, with maximum width at proximal half; ventral and dorsal surfaces smooth. Anterior half of genital double-somite expanded laterally. Seminal receptacle with a reduced and narrow anterior part, posterior part rounded and expanding along the somite. Anal somite with distal rows of spines at insertion points of each caudal rami on ventral and dorsal margins. Anal operculum (<xref ref-type="fig" rid="F1">Fig. 1I</xref>) slightly rounded and smooth.</p><p><italic>Caudal ramus</italic> (<xref ref-type="fig" rid="F1">Fig. 1B</xref>, <xref ref-type="fig" rid="F5">5F</xref>): Ramus representing 8.2% of total body length and 0.3 times as long as urosome. Length/width ratio= 3.5–3.8. Inner and outer margins smooth. Lateral caudal seta (II) inserted at 53% of total length of caudal rami. Outermost terminal seta (III) without ornamentation at point of insertion and 0.6–0.7 times as long as caudal ramus. Dorsal seta (VII) relatively short, 0.4–0.5 times as long as caudal ramus. Innermost terminal seta (VI) about 0.5 times as long as caudal ramus. Innermost terminal seta (VI) about 0.8–0.84 times outermost terminal seta (III). All terminal caudal setae plumose.</p><p><italic>Antennule</italic> (<xref ref-type="fig" rid="F1">Fig. 1C</xref>, <xref ref-type="fig" rid="F4">4A</xref>): 11-segmented in all specimens examined, armature per segment as follows (s=seta, sp= spine, ae=aesthetasc): 1(7s), 2(4s), 3(6s), 4(2s), 5(1s +1sp), 6(2s), 7(3s), 8(2s + 1ae), 9(2s), 10(3s), 11(7s). Antennule not reaching posterior margin of first thoracic somite.</p><p><italic>Antenna</italic> (<xref ref-type="fig" rid="F1">Fig. 1D</xref>, <xref ref-type="fig" rid="F4">4C</xref>): Four-segmented, basis without cuticular ornamentation, armed with long exopodal seta and two basipodal setae of different size, outer seta 1.6 times longer than inner seta. First endopodal segment with single outer seta and inner group of spinules. Second segment with 6 setae; inner margin with longitudinal row of spinules. Third endopodal segment with 6 terminal setae; inner margin with row of spinules.</p><p><italic>Mandible</italic> (<xref ref-type="fig" rid="F1">Fig. 1E</xref>): Gnathobase with 7 strongly chitinized teeth and dorsal seta armed with inner row of spinules. Palp reduced, with 2 long and 1 short setae, the later not reaching half-length of former two.</p><p><italic>Maxillule</italic> (<xref ref-type="fig" rid="F1">Fig. 1F</xref>): Precoxal arthrite with 3 strong chitinized claws and 2 spiniform setae on frontal side. Palp 2-segmented, proximal segment armed with 3 inner setae and outer exopodal seta. Distal segment of palp armed with 3 setae.</p><p><italic>Maxilla</italic> (<xref ref-type="fig" rid="F1">Fig. 1G</xref>): Precoxa and coxa not fused; precoxal endite armed with two strong biserially setulated setae. Coxal surface naked, proximal endite well developed, with two subequal apical setae. Claw-like distal endite well developed, with row of 6 spinules and basal seta. Endopodite 2-segmented, proximal segment with 2 robust setae, distal segment with single seta.</p><p><italic>Maxilliped</italic> (<xref ref-type="fig" rid="F1">Figs. 1H</xref>, <xref ref-type="fig" rid="F4">4D</xref>): Four-segmented. Syncoxa with 3 spiniform setae along inner margin: proximal one without ornamentation at insertion, middle one <!--PageBreak-->longest, more than twice as long as the other setae. Basis with 2 spiniform setae and transverse row of spines. Endopod reduced, 2-segmented, first segment with single lightly spinulate seta. Second endopodal segment armed with spiniform proximal seta and 2 slender setae.</p><p><!--PageBreak--><italic>Legs P1-P4</italic>: with naked intercoxal sclerites, distal margins with rounded projections. All endopodal and exopodal setae slender and plumose. Armature formula of all swimming legs as in <xref ref-type="table" rid="T1">Table 1</xref>.</p><p><italic>Leg 1</italic>(<xref ref-type="fig" rid="F2">Fig. 2A</xref>, <xref ref-type="fig" rid="F5">5A</xref>): Coxa with inner seta and transverse row of 6 spinules on distal outer margin. Basis with inner row of short setae and long slender basipodal seta, reaching middle margin of second endopodal segment, row of hair-like setules along inner margin, row of 5 spines adjacent to insertion of endopodal ramus. Endopod slightly shorter than exopodite. Apical spine of second endopodal segment strong, slightly longer than segment, with spinules at insertion point.</p><p><italic>Leg 2</italic> (<xref ref-type="fig" rid="F2">Fig. 2B</xref>): Coxa with inner seta . Basis with short slender seta on outer margin. Surface of coxa and basis smooth. Endopod slightly shorter than exopodite.</p><p><italic>Leg 3</italic> (<xref ref-type="fig" rid="F2">Fig. 2C</xref>): Coxa with inner seta. Basis with outer seta. Surface of coxa and basis naked. Exopodite slightly longer than endopod.</p><p><italic>Leg 4</italic> (<xref ref-type="fig" rid="F2">Figs. 2D</xref>, <xref ref-type="fig" rid="F5">5B</xref>): Coxa and basis as in legs 2-3. Endopod shorter than exopodite. Second endopod about two times longer than wide (1.9), with apical spine shorter than bearing segment(0.8 times as long as segment). Spinules at insertion of all elements of second endopodal segment. Second exopodal segment with 2 outer spines and 1 apical spine with small spinules at insertion point.</p><p><italic>Leg 5</italic> (<xref ref-type="fig" rid="F1">Figs. 1B</xref>, <xref ref-type="fig" rid="F2">2E</xref>, <xref ref-type="fig" rid="F5">5C</xref>): Basal segment completely fused to somite, dorsal seta stout and plumose, about 1.4 times longer than outer seta of free segment. Free segment subrectangular, 1.2 times longer than wide, inner spine slightly shorter than bearing segment. Outer seta about 4 times longer than inner spine. Inner spine strong and smooth; outer seta plumose on distal half.</p><p><italic>Leg 6</italic> (<xref ref-type="fig" rid="F1">Figs 1B</xref>, <xref ref-type="fig" rid="F5">5D</xref>): Represented by small, low plate near lateral margin of genital double somite. Leg armed with relatively long plumose seta, and with 2 short, subequal smooth spines.</p><p><italic>Male</italic>:Length of allotype 0.58 mm (excluding caudal ramus) (range=0.58–0.64 mm; mean= 0.61mm; n =2). Body slender than in female, cephalothorax relatively long, slightly expanded laterally at midlength of cephalosome in dorsal view; lateral margins of pedigers 3 and 4 straight, produced posteriorly. Cephalothorax length= 0.40 mm, representing 68% of total body length, dorsal surface smooth. Posterior margins of genital somite, free urosomites, and anal somite smooth ventrally (<xref ref-type="fig" rid="F3">Fig. 3D</xref>) and dorsally. Ventral surface of anal somite smooth; distal ventral margin with rows of 13–15 spines at insertion point of caudal rami. Anal operculum (<xref ref-type="fig" rid="F3">Fig. 3G</xref>) slightly rounded, smooth.</p><p><italic>Caudal ramus</italic> (<xref ref-type="fig" rid="F3">Fig. 3D</xref>): Length of ramus 0.07 mm. Length/width ratio= 3.1–3.2. Inner and outer margins smooth, unornamented. Lateral apical seta (II) inserted al 52.3% of total length of caudal ramus. Outermost terminal (III) seta with small spinules at insertion and 0.7–0.8 times as long as caudal ramus. Dorsal seta (VII) longer than in females; about 0.7 times as long as caudal ramus. Innermost terminal seta (VI) 0.5 times as long as caudal ramus and. Innermost terminal seta (III) slightly shorter than outermost terminal seta (VI), III/VI ratio 0.78–0.9. All terminal caudal setae plumose.</p><p><!--PageBreak--><italic>Antennule</italic> (<xref ref-type="fig" rid="F3">Fig. 3A–B</xref>): 14-segmented, geniculate, armature of segments 12, 13 and 14 not seen clearly (they could have more setae). Armature per segment as follows (s=seta; sp= spine ae= aesthetasc): 1(7s+1ae), 2(4s), 3(1s), 4(2s+1ae), 5(1s), 6(1s), 7(1s), 8(1s+ 1sp), 9(2s), 10(1sp), 11(0), 12(1sp), 13(1s), 14(4s).</p><p><!--PageBreak-->Antenna, mouthparts and legs 1–3 as in female.</p><p><italic>Leg 4</italic> (<xref ref-type="fig" rid="F3">Fig. 3C</xref>): as in female except for relatively longer exopodite.</p><p><italic>Leg 5</italic> (<xref ref-type="fig" rid="F3">Fig. 3E</xref>): Basal segment completely fused to somite, dorsal seta stout, as long as outer seta of free segment. Free segment subrectangular, 1.5 times longer than wide, spine as long as segment, outer seta about 5 times longer than inner spine. Inner spine strong, smooth; outer seta plumose on distal half.</p><p><italic>Leg 6</italic> (<xref ref-type="fig" rid="F3">Fig. 3F</xref>): Represented by small, low plate near lateral margin of genital somite with relatively strong and long inner spine, two outer setae about the half of length of inner spine. Spine and setae smooth.</p><fig id="F1" position="float" orientation="portrait"><label>Figure 1.</label><caption><p><italic><tp:taxon-name>Metacyclops deserticus</tp:taxon-name></italic> sp. n., female holotype from Coahuila, Mexico. <bold>A</bold> habitus, dorsal view <bold>B</bold> urosome, ventral view <bold>C</bold> antennule <bold>D</bold> antenna <bold>E</bold> mandible <bold>F</bold> maxillule <bold>G</bold> maxilla <bold>H</bold> maxilliped <bold>I</bold> anal operculum. Scales bars <bold>A–B</bold>= 100µm; <bold>C–I</bold>= 50 µm.</p></caption><graphic xmlns:xlink="http://www.w3.org/1999/xlink" xlink:href="ZooKeys-287-001-g001.jpg" position="float" orientation="portrait" xlink:type="simple"/></fig><fig id="F2" position="float" orientation="portrait"><label>Figure 2.</label><caption><p><italic><tp:taxon-name>Metacyclops deserticus</tp:taxon-name></italic> sp. n., female holotype from Coahuila, Mexico. <bold>A</bold> Leg 1 <bold>B</bold> Leg 2 <bold>C</bold> Leg 3 <bold>D</bold> Leg 4 <bold>E</bold> Leg 5. Scales bars <bold>A–D</bold>= 50 µm; <bold>E</bold>= 10 µm.</p></caption><graphic xmlns:xlink="http://www.w3.org/1999/xlink" xlink:href="ZooKeys-287-001-g002.jpg" position="float" orientation="portrait" xlink:type="simple"/></fig><fig id="F3" position="float" orientation="portrait"><label>Figure 3.</label><caption><p><italic><tp:taxon-name>Metacyclops deserticus</tp:taxon-name></italic> sp. n., male allotype from Coahuila, Mexico. <bold>A</bold> antennule (segments 1–11) <bold>B</bold> antennule (segments 12–14) <bold>C</bold> Endopod P4 <bold>D</bold> urosome <bold>E</bold> Leg 5 <bold>F</bold> Leg 6 <bold>G</bold> Anal operculum. Scales bars <bold>A–G</bold> = 50 µm.</p></caption><graphic xmlns:xlink="http://www.w3.org/1999/xlink" xlink:href="ZooKeys-287-001-g003.jpg" position="float" orientation="portrait" xlink:type="simple"/></fig><fig id="F4" position="float" orientation="portrait"><label>Figure 4.</label><caption><p><italic><tp:taxon-name>Metacyclops deserticus</tp:taxon-name></italic> sp. n., SEM-processed female from Coahuila, Mexico. <bold>A</bold> habitus, lateral view <bold>B</bold> antennule <bold>C</bold> antenna <bold>D</bold> maxilliped (lateral view) <bold>E</bold> mouthparts.</p></caption><graphic xmlns:xlink="http://www.w3.org/1999/xlink" xlink:href="ZooKeys-287-001-g004.jpg" position="float" orientation="portrait" xlink:type="simple"/></fig><fig id="F5" position="float" orientation="portrait"><label>Figure 5.</label><caption><p><italic><tp:taxon-name>Metacyclops deserticus</tp:taxon-name></italic> sp. n., SEM-processed female from Coahuila, México. <bold>A</bold> leg 1 <bold>B</bold> endopodite 2 leg 4 <bold>C</bold> leg 5 <bold>D</bold> leg 6 <bold>E</bold> genital double somite, ventral view <bold>F</bold> caudal ramus, ventral.</p></caption><graphic xmlns:xlink="http://www.w3.org/1999/xlink" xlink:href="ZooKeys-287-001-g005.jpg" position="float" orientation="portrait" xlink:type="simple"/></fig><table-wrap id="T1" position="float" orientation="portrait"><label>Table 1.</label><caption><p>Armature of swimming legs 1–4 (spines in Roman numerals, setae in Arabic) of <italic><tp:taxon-name>Metacyclops deserticus</tp:taxon-name></italic> sp. n. Sequence follows external to internal positions.&lt;br/&gt; </p></caption><table><tbody><tr><th rowspan="1" colspan="1"/><th rowspan="1" colspan="1"><bold>coxa</bold></th><th rowspan="1" colspan="1"><bold>basis</bold></th><th rowspan="1" colspan="1"><bold>endopodite</bold></th><th rowspan="1" colspan="1"><bold>exopodite</bold></th></tr><tr><td rowspan="1" colspan="1">leg 1</td><td rowspan="1" colspan="1">0-1</td><td rowspan="1" colspan="1">1-1</td><td rowspan="1" colspan="1">0-1;1-I-4</td><td rowspan="1" colspan="1">I-1;III-5</td></tr><tr><td rowspan="1" colspan="1">leg 2</td><td rowspan="1" colspan="1">0-1</td><td rowspan="1" colspan="1">1-0</td><td rowspan="1" colspan="1">0-1;1-I-5</td><td rowspan="1" colspan="1">I-1;IV-5</td></tr><tr><td rowspan="1" colspan="1">leg 3</td><td rowspan="1" colspan="1">0-1</td><td rowspan="1" colspan="1">1-0</td><td rowspan="1" colspan="1">0-1;1-I-5</td><td rowspan="1" colspan="1">I-1;IV-5</td></tr><tr><td rowspan="1" colspan="1">leg 4</td><td rowspan="1" colspan="1">0-1</td><td rowspan="1" colspan="1">1-0</td><td rowspan="1" colspan="1">0-1;1-I-3</td><td rowspan="1" colspan="1">I-1; III-5</td></tr></tbody></table></table-wrap></tp:treatment-sec><tp:treatment-sec sec-type="Remarks"><title>Remarks.</title><p>The only two other species of the genus known to occur in North America, <italic><tp:taxon-name>Metacyclops cushae</tp:taxon-name></italic> Reid, 1991 and <italic><tp:taxon-name>Metacyclops gracilis</tp:taxon-name></italic> (Lilljeborg, 1853), are easily distinguishable from the new species. The former species belongs to the “Group C” (<xref ref-type="bibr" rid="B19">Karanovic 2004a</xref>, <xref ref-type="bibr" rid="B20">2004b</xref>), with a 3433 spinal formula, being the only species in the group. <italic><tp:taxon-name>Metacyclops gracilis</tp:taxon-name></italic> belongs, like the new species, to <xref ref-type="bibr" rid="B19">Karanovic´s (2004a</xref>, <xref ref-type="bibr" rid="B20">2004b</xref>) “Group A”. The new species differs from <italic><tp:taxon-name>Metacyclops gracilis</tp:taxon-name></italic> mainly by its having of one apical spine on the second endopodal segment of leg 4, instead of two such spines present in <italic><tp:taxon-name>Metacyclops gracilis</tp:taxon-name></italic>.</p><p>Following the comprehensive key to the known species of <italic><tp:taxon-name>Metacyclops</tp:taxon-name></italic> (<xref ref-type="bibr" rid="B16">Herbst 1988</xref>), the new species was tentatively identified as <italic><tp:taxon-name>Metacyclops lusitanus</tp:taxon-name></italic> Lindberg, 1961 from Portugal because both share several characters including: 1) 11-segmented female antennules, 2) margins of all somites smooth, 3) one spine on the apical margin of the second endopodal segment of leg 4, 4) inner apical seta of caudal ramus shorter than the outer seta, 5) length/width proportion of caudal ramus (about. 4.0), 6) apical seta of fifth leg 4 times longer than the apical spine, and 7) apical spine of the second endopodal segment of leg 4 shorter than the segment. However, a closer examination showed several differences between these two species. In <italic><tp:taxon-name>Metacyclops lusitanus</tp:taxon-name></italic> the dorsal caudal seta (VII)/outermost terminal seta (III) length ratio (0.7) differs from that found in the new species (0.8). In addition, the length ratio of the outermost terminal seta(III)/innermost terminal seta (VI) of the caudal ramus differs between these species, in <italic><tp:taxon-name>Metacyclops lusitanus</tp:taxon-name></italic> it is 1.7 vs. 1.1 in the Mexican species. The length ratio of the basipodal seta/total length of endopod of leg 1 slightly differs in these species, this ratio being 0.9 in the <italic><tp:taxon-name>Metacyclops lusitanus</tp:taxon-name></italic> and 0.85 in the new species. Also, the apical spine of the second endopodal segment of leg 1 is clearly stronger in <italic><tp:taxon-name>Metacyclops deserticus</tp:taxon-name></italic> sp. n. than it is in <italic><tp:taxon-name>Metacyclops lusitanus</tp:taxon-name></italic> (see <xref ref-type="bibr" rid="B24">Lindberg 1961</xref>, fig. 1b). <italic><tp:taxon-name>Metacyclops deserticus</tp:taxon-name></italic> sp. n. has 6-8 small spinules at the insertion of the apical spine whereas such ornamentation is absent in <italic><tp:taxon-name>Metacyclops lusitanus</tp:taxon-name></italic>.</p><p><!--PageBreak-->We also followed <xref ref-type="bibr" rid="B35">Reid’s (1987)</xref> key to the American species. Our specimens key down to <italic><tp:taxon-name>Metacyclops curtispinosus</tp:taxon-name></italic> Dussart, 1984. The new species shares several characters with <italic><tp:taxon-name>Metacyclops curtispinosus</tp:taxon-name></italic>, including 11-segmented antennules, also present in <italic><tp:taxon-name>Metacyclops agnitus</tp:taxon-name></italic> Herbst, 1988, <italic><tp:taxon-name>Metacyclops pectiniatus</tp:taxon-name></italic> Shen and Tai, 1964, <italic><tp:taxon-name>Metacyclops subdolus</tp:taxon-name></italic> Pesce, 1978, <italic><tp:taxon-name>Metacyclops hannensis</tp:taxon-name></italic> <!--PageBreak-->Defaye, 1992, and <italic><tp:taxon-name>Metacyclops gasparoi</tp:taxon-name></italic> Stoch, 1987. All of them belong to <xref ref-type="bibr" rid="B19">Karanovic´s (2004a</xref>, <xref ref-type="bibr" rid="B20">2004b</xref>) “Group A”. The new species shares with <italic><tp:taxon-name>Metacyclops curtispinosus</tp:taxon-name></italic>, <italic><tp:taxon-name>Metacyclops agnitus</tp:taxon-name></italic>, <italic><tp:taxon-name>Metacyclops pectiniatus</tp:taxon-name></italic>, <italic><tp:taxon-name>Metacyclops subdolus</tp:taxon-name></italic>, and <italic><tp:taxon-name>Metacyclops hannensis</tp:taxon-name></italic> the presence of an exopodal seta on antennal basis, clearly differing from <italic><tp:taxon-name>Metacyclops gasparoi</tp:taxon-name></italic> -which lacks the exopodal seta. The naked antennal basis of <italic><tp:taxon-name>Metacyclops deserticus</tp:taxon-name></italic> sp. n. is shared by <italic><tp:taxon-name>Metacyclops curtispinosus</tp:taxon-name></italic>, <italic><tp:taxon-name>Metacyclops agnitus</tp:taxon-name></italic>, <italic><tp:taxon-name>Metacyclops pectiniatus</tp:taxon-name></italic>, and <italic><tp:taxon-name>Metacyclops subdolus</tp:taxon-name></italic> but <italic><tp:taxon-name>Metacyclops hannensis</tp:taxon-name></italic> bears a proximal row of spinules on the inner margin of the antennal basis.</p><p>Additional differences of the new species with respect to the American congeners include the length of the apical spine of the second endopodal segment of leg 1/length of segment ratio (1.2), vs. about 0.7 in <italic><tp:taxon-name>Metacyclops curtispinosus</tp:taxon-name></italic> and <italic><tp:taxon-name>Metacyclops agnitus</tp:taxon-name></italic> andabout 0.9 in <italic><tp:taxon-name>Metacyclops subdolus</tp:taxon-name></italic>, <italic><tp:taxon-name>Metacyclops hannensis</tp:taxon-name></italic>,and <italic><tp:taxon-name>Metacyclops gasparoi</tp:taxon-name></italic>. In <italic><tp:taxon-name>Metacyclops deserticus</tp:taxon-name></italic> sp. n., <italic><tp:taxon-name>Metacyclops curtispinosus</tp:taxon-name></italic>, <italic><tp:taxon-name>Metacyclops subdolus</tp:taxon-name></italic>,and <italic><tp:taxon-name>Metacyclops gasparoi</tp:taxon-name></italic>, the length of the basipodal seta of leg 1 exceeds the medial margin of the second endopodal segment of leg, whereas in <italic><tp:taxon-name>Metacyclops hannensis</tp:taxon-name></italic> it exceeds the total length of the endopodite and in <italic><tp:taxon-name>Metacyclops agnitus</tp:taxon-name></italic> it is absent. All these species have naked coxal sclerites of legs 1–4.</p><p>The new species shares a similar length/width ratio of the second endopodal segment of leg4 with <italic><tp:taxon-name>Metacyclops curtispinosus</tp:taxon-name></italic>, <italic><tp:taxon-name>Metacyclops agnitus</tp:taxon-name></italic>, <italic><tp:taxon-name>Metacyclops pectiniatus</tp:taxon-name></italic>,and <italic><tp:taxon-name>Metacyclops subdolus</tp:taxon-name></italic> (range= 1.9–2.1), thus differing from the range reported for <italic><tp:taxon-name>Metacyclops hannensis</tp:taxon-name></italic> (1.6–1.7), and <italic><tp:taxon-name>Metacyclops gasparoi</tp:taxon-name></italic> (3.3). There are additional differences in the length ratio of the apical spine of leg 4 second endopodal segment/length of segment; <italic><tp:taxon-name>Metacyclops deserticus</tp:taxon-name></italic> sp. n. shares with <italic><tp:taxon-name>Metacyclops curtispinosus</tp:taxon-name></italic> (a value of about 0.7) whereas this value is different in <italic><tp:taxon-name>Metacyclops pectiniatus</tp:taxon-name></italic>, <italic><tp:taxon-name>Metacyclops subdolus</tp:taxon-name></italic> and <italic><tp:taxon-name>Metacyclops hannensis</tp:taxon-name></italic> (0.9), <italic><tp:taxon-name>Metacyclops agnitus</tp:taxon-name></italic> (1.1) and <italic><tp:taxon-name>Metacyclops gasparoi</tp:taxon-name></italic> (1.4). The length ratio of external seta of leg 4 second endopodal segment/length of apical spine, is about 0.8 in <italic><tp:taxon-name>Metacyclops deserticus</tp:taxon-name></italic> sp. n. and <italic><tp:taxon-name>Metacyclops curtispinosus</tp:taxon-name></italic>, thus differing from <italic><tp:taxon-name>Metacyclops gasparoi</tp:taxon-name></italic> and <italic><tp:taxon-name>Metacyclops hannensis</tp:taxon-name></italic> (0.9–1.1), <italic><tp:taxon-name>Metacyclops subdolus</tp:taxon-name></italic>, <italic><tp:taxon-name>Metacyclops pectiniatus</tp:taxon-name></italic> and <italic><tp:taxon-name>Metacyclops agnitus</tp:taxon-name></italic> (1.2–1.3). An additional difference between these species is the shape of the inner margin of the leg 4 basis. In the new species but also in <italic><tp:taxon-name>Metacyclops curtispinosus</tp:taxon-name></italic>, <italic><tp:taxon-name>Metacyclops agnitus</tp:taxon-name></italic>, <italic><tp:taxon-name>Metacyclops pectiniatus</tp:taxon-name></italic>, and <italic><tp:taxon-name>Metacyclops hannensis</tp:taxon-name></italic> it is rounded <italic>vs</italic>. triangular- in <italic><tp:taxon-name>Metacyclops subdolus</tp:taxon-name></italic> and <italic><tp:taxon-name>Metacyclops gasparoi</tp:taxon-name></italic>.</p><p>In addition, the new species differs from its congeners in the length of the external seta of free segment of P5/ inner spine length ratio; in the new species, this ratio is 4.0, whereas it ranges between 2.9 and 3.1 in <italic><tp:taxon-name>Metacyclops subdolus</tp:taxon-name></italic> and between 5.0 and 5.7 in <italic><tp:taxon-name>Metacyclops hannensis</tp:taxon-name></italic>, <italic><tp:taxon-name>Metacyclops pectiniatus</tp:taxon-name></italic> and <italic><tp:taxon-name>Metacyclops agnitus</tp:taxon-name></italic>. In <italic><tp:taxon-name>Metacyclops gasparoi</tp:taxon-name></italic> this valueis 6.6 and in <italic><tp:taxon-name>Metacyclops curtispinosus</tp:taxon-name></italic> it is about 8.0. The proportion between inner spine/length of segment of P5 is a character that also differs among these species. In <italic><tp:taxon-name>Metacyclops curtispinosus</tp:taxon-name></italic> the ratio is 0.3, in the new species it is about 0.8, in <italic><tp:taxon-name>Metacyclops hannensis</tp:taxon-name></italic> and <italic><tp:taxon-name>Metacyclops agnitus</tp:taxon-name></italic> the spine is as long as the segment, in <italic><tp:taxon-name>Metacyclops pectiniatus</tp:taxon-name></italic> and <italic><tp:taxon-name>Metacyclops gasparoi</tp:taxon-name></italic> it is about 1.3, in <italic><tp:taxon-name>Metacyclops subdolus</tp:taxon-name></italic> 1.5 times. Also the length proportion of the seta of fifth leg fused to the segment/outer seta of free segment represents a character that differs between species, in <italic><tp:taxon-name>Metacyclops gasparoi</tp:taxon-name></italic> it is 0.6, <italic><tp:taxon-name>Metacyclops hannensis</tp:taxon-name></italic> and <italic><tp:taxon-name>Metacyclops subdolus</tp:taxon-name></italic> have a proportion ranging between 0.8 and 0.9. <italic><tp:taxon-name>Metacyclops agnitus</tp:taxon-name></italic> and <italic><tp:taxon-name>Metacyclops curtispinosus</tp:taxon-name></italic> shares similar values (1.1–1.2) and both <italic><tp:taxon-name>Metacyclops pectiniatus</tp:taxon-name></italic> and the new species have a length ratio close to 1.4 (<xref ref-type="bibr" rid="B16">Herbst 1988</xref>, <xref ref-type="bibr" rid="B33">Pesce 1985</xref>,<xref ref-type="bibr" rid="B23">Lim and Fernando 1985</xref>,<xref ref-type="bibr" rid="B32">Pesce 1978</xref>,<xref ref-type="bibr" rid="B5">Defaye 1992</xref>, <xref ref-type="bibr" rid="B39">Stoch 1987</xref>).</p><p><!--PageBreak-->The length/width ratio of the caudal ramus also differs among these species, <italic><tp:taxon-name>Metacyclops curtispinosus</tp:taxon-name></italic> has relatively low value (2.4–2.8) that differs from those in <italic><tp:taxon-name>Metacyclops agnitus</tp:taxon-name></italic>, <italic><tp:taxon-name>Metacyclops pectiniatus</tp:taxon-name></italic>,and <italic><tp:taxon-name>Metacyclops hannensis</tp:taxon-name></italic> (3.2–3.4). <italic><tp:taxon-name>Metacyclops subdolus</tp:taxon-name></italic> has a wide range of variation <!--PageBreak-->(2.9–3.4). The new species has a relatively longer caudal ramus (3.5–3.8), but it is shorter than in <italic><tp:taxon-name>Metacyclops gasparoi</tp:taxon-name></italic> (5.5–5.7). Another valuable character is the length ratio of innermost terminal seta/outermost terminal seta; we found two main groups for this character. In the first one the innermost terminal seta is shorter than the outermost terminal seta; this character is present in <italic><tp:taxon-name>Metacyclops agnitus</tp:taxon-name></italic> (0.5), <italic><tp:taxon-name>Metacyclops pectiniatus</tp:taxon-name></italic> (0.6), <italic><tp:taxon-name>Metacyclops hannensis</tp:taxon-name></italic> (0.7),and inthe new species(0.8). In the second group the innermost terminal seta is longer than outermost terminal seta: <italic><tp:taxon-name>Metacyclops curtispinosus</tp:taxon-name></italic> (1.2), <italic><tp:taxon-name>Metacyclops subdolus</tp:taxon-name></italic> (1.5–1.7), and <italic><tp:taxon-name>Metacyclops gasparoi</tp:taxon-name></italic> (2.0). In addition, the length dorsal seta/length of caudal ramus ratio also separates two groups. In the first group, the dorsal seta is shorter than the ramus: <italic><tp:taxon-name>Metacyclops deserticus</tp:taxon-name></italic> sp. n. (0.4–0.5), <italic><tp:taxon-name>Metacyclops curtispinosus</tp:taxon-name></italic> and <italic><tp:taxon-name>Metacyclops hannensis</tp:taxon-name></italic> (0.7). In the second group the dorsal seta is longer than caudal ramus like in <italic><tp:taxon-name>Metacyclops gasparoi</tp:taxon-name></italic>, <italic><tp:taxon-name>Metacyclops agnitus</tp:taxon-name></italic> (1.1), and <italic><tp:taxon-name>Metacyclops subdolus</tp:taxon-name></italic> (1.8–2.1).</p></tp:treatment-sec><ref-list><ref id="B19"><mixed-citation xmlns:xlink="http://www.w3.org/1999/xlink" xlink:type="simple"><person-group><name name-style="western"><surname>Karanovic</surname><given-names>T</given-names></name></person-group> (<year>2004a</year>)<article-title> The genus <italic>Metacyclops</italic> Kiefer in Australia (Crustacea: Copepoda: Cyclopoida), with description of two new species.</article-title><source>Records of the Western Australian Museum </source><volume>22</volume>: <fpage>193</fpage>-<lpage>212</lpage>.</mixed-citation></ref><ref id="B20"><mixed-citation xmlns:xlink="http://www.w3.org/1999/xlink" xlink:type="simple"><person-group><name name-style="western"><surname>Karanovic</surname><given-names>T</given-names></name></person-group> (<year>2004b</year>)<article-title> Subterranean copepods from arid Western Australia.</article-title><source>Crustaceana Monographs </source><volume>3</volume>: <fpage>68</fpage>-<lpage>100</lpage>.</mixed-citation></ref><ref id="B16"><mixed-citation xmlns:xlink="http://www.w3.org/1999/xlink" xlink:type="simple"><person-group><name name-style="western"><surname>Herbst</surname><given-names>HV</given-names></name></person-group> (<year>1988</year>)<article-title> Zwei neue <italic>Metacyclops</italic> (Crustacea: Copepoda) von den Westindischen Inseln Barbados und Aruba: <italic>M. agnitus</italic> sp. n. und <italic>M. mutates</italic> sp. n., sowie ein bestimmungsschlüssel für das genus.</article-title><source>Bijdragen tot de Dierkunde </source><volume>58</volume> (<issue>1</issue>): <fpage>137</fpage>-<lpage>154</lpage>.</mixed-citation></ref><ref id="B24"><mixed-citation xmlns:xlink="http://www.w3.org/1999/xlink" xlink:type="simple"><person-group><name name-style="western"><surname>Lindberg</surname><given-names>K</given-names></name></person-group> (<year>1961</year>)<article-title> Remarques sur le genre <italic>Metacyclops</italic> (Kiefer, 1927) et description d´un <italic>Metacyclops</italic> nouveau du Portugal.</article-title><source>Kungl, Fysiografiska Sällskapets I Lund Förhandlingar </source><volume>31</volume> (<issue>14</issue>): <fpage>133</fpage>-<lpage>145</lpage>.</mixed-citation></ref><ref id="B35"><mixed-citation xmlns:xlink="http://www.w3.org/1999/xlink" xlink:type="simple"><person-group><name name-style="western"><surname>Reid</surname><given-names>JW</given-names></name></person-group> (<year>1987</year>)<source> The cyclopoid copepods of a wet campo marsh in Central Brazil Hydrobiologia 153:121–138.</source></mixed-citation></ref><ref id="B33"><mixed-citation xmlns:xlink="http://www.w3.org/1999/xlink" xlink:type="simple"><person-group><name name-style="western"><surname>Pesce</surname><given-names>GL</given-names></name></person-group> (<year>1985</year>)<article-title> Cyclopoids (Crustacea, Copepoda) from west Indian groundwater habitats.</article-title><source>Bijdragen tot de Dierkunde </source><volume>55</volume> (<issue>2</issue>): <fpage>295</fpage>-<lpage>323</lpage>.</mixed-citation></ref><ref id="B23"><mixed-citation xmlns:xlink="http://www.w3.org/1999/xlink" xlink:type="simple"><person-group><name name-style="western"><surname>Lim</surname><given-names>RP</given-names></name><name name-style="western"><surname>Fernando</surname><given-names>CH</given-names></name></person-group> (<year>1985</year>)<article-title> A review of Malaysian freshwater Copepoda with notes on new records and little know species.</article-title><source>Hydrobiologia </source><volume>128</volume>: <fpage>71</fpage>-<lpage>89</lpage>. doi: <ext-link ext-link-type="uri" xlink:href="http://dx.doi.org/10.1007/BF00008942" xlink:type="simple">10.1007/BF00008942</ext-link></mixed-citation></ref><ref id="B32"><mixed-citation xmlns:xlink="http://www.w3.org/1999/xlink" xlink:type="simple"><person-group><name name-style="western"><surname>Pesce</surname><given-names>GL</given-names></name></person-group> (<year>1978</year>)<article-title> The occurrence of <italic>Metacyclops subdolus</italic> Kiefer (Crustacea: Copepoda) in subterranean waters of Greece with remarks on its systematic status.</article-title><source>International Journal of Speleology </source><volume>10</volume>: <fpage>179</fpage>-<lpage>183</lpage>. doi: <ext-link ext-link-type="uri" xlink:href="http://dx.doi.org/10.5038/1827-806X.10.2.4" xlink:type="simple">10.5038/1827-806X.10.2.4</ext-link></mixed-citation></ref><ref id="B5"><mixed-citation xmlns:xlink="http://www.w3.org/1999/xlink" xlink:type="simple"><person-group><name name-style="western"><surname>Defaye</surname><given-names>D</given-names></name></person-group> (<year>1992</year>)<article-title> <italic>Metacyclops hannensis</italic> sp. n. (Crustacea, Copepoda, Cyclopoïda), un cyclopide nouveau du Sénégal.</article-title><source>Revue d’ Hydrobiologie Tropicale </source><volume>25</volume> (<issue>2</issue>): <fpage>145</fpage>-<lpage>151</lpage>.</mixed-citation></ref><ref id="B39"><mixed-citation xmlns:xlink="http://www.w3.org/1999/xlink" xlink:type="simple"><person-group><name name-style="western"><surname>Stoch</surname><given-names>F</given-names></name></person-group> (<year>1987</year>)<article-title> Cave-dwelling cyclopoids (Crustacea, Copepoda) from Venezia Giulia (Northeastern Italy).</article-title><source>Bulletin Zoölogisch Museum </source><volume>11</volume> (<issue>5</issue>): <fpage>42</fpage>-<lpage>55</lpage>.</mixed-citation></ref></ref-list></tp:taxon-treatment>
